# Supplementary material for: Divorcing the Late Upper Palaeolithic demographic histories of mtDNA haplogroups M1 and U6 in Africa
Source: BMC Evol Biol. 2012 Dec 3;12:234. doi: 10.1186/1471-2148-12-234 (PMC3582464; doi:10.1186/1471-2148-12-234)
Supplement: Additional file 1 — – Coalescent age estimates for M1 and U6 and their most frequent sub-clades. Soaresa: These estimates include some sequences that are not complete, and are given just for indication, see the left panel for estimates based only on complete sequences. [file 1471-2148-12-234-S1.xlsx]

## Sheet: Sheet1
	All calculations without Abu-amero 2 incomplete sequences, and the 3 sequences from Gonder et al.
							Without non complete mtDNA H287, AF-15, AF-43												Without non complete MTDNA84, MTDNA229 and Pat E
		n	Clock	ρ	Age estimate			n	Clock	ρ	Age estimate
	M1	100	Loogvali	3.6	28 900 ± 7 600		M1	97	Loogvali	3.58	28 600 ± 7 600			n	Clock	ρ	Age estimate			n	Clock	ρ	Age estimate
			Soaresa	9.45	26100				Soares	9.46	26200		U6	139	Loogvali	4.11	32 800 ± 7 000		U6	136	Loogvali	4.12	32 900 ± 7 000
					17 900 - 34 700						18 000 - 34 600				Soaresa	12.27	34600				Soares	12.3	34700
	M1a	78	Loogvali	2.62	20 900 ± 4 900		M1a	75	Loogvali	2.59	20 700 ± 4 900						24 100 - 45 500						24 200 - 45 600
			Soaresa	7.76	21200				Soares	7.79	21300		U6a	104	Loogvali	3.74	29 900 ± 4 600		U6a	101	Loogvali	3.77	30 100 ± 4 700
					15 000 - 27 600						15 100 - 27 600				Soaresa	9.16	25300				Soares	9.23	25500
	M1a1	42	Loogvali	2.02	16 200 ± 3 300		M1a1	40	Loogvali	1.98	15 800 ± 3 200						20 100 - 30 600						20 200 - 30 900
			Soaresa	5.43	14600				Soares	5.5	14800		U6a1	22	Loogvali	2.73	21 800 ± 6 400		U6a1	21	Loogvali	2.71	21 700 ± 6 200
					10 400 - 18 800						10 500 - 19 100				Soaresa	6.59	17900				Soares	6.86	18600
	M1a1a	6	Loogvali	0.33	2 700 ± 2 700		M1a1a	5	Loogvali	0.2	1 600 ± 1 600						10 700 - 25 200						11 100 - 26 500
			Soaresa	0.5	1300				Soares	0.6	1500		U6a2	12	Loogvali	1.58	12 700 ± 4 900		U6a2	11	Loogvali	1.64	13 000 ± 4 800
					0 - 3 800						0 - 4 600				Soaresa	7	19000				Soares	7	19000
	M1a1b	13	Loogvali	1.15	9 200 ± 4 100		M1a1b	13	Loogvali	1.15	9 200 ± 4 100						11 600 - 26 700						11 800 - 26 500
			Soares	3.69	9800				Soares	3.69	9800		U6a3	22	Loogvali	2.36	18 800 ± 5 100		U6a3	11	Loogvali	2.33	18 600 ± 5 300
					3 700 - 16 000						3 700 - 16 000				Soaresa	6.86	18600				Soares	6.9	18700
	M1a1d	4	Loogvali	1	8 000 ± 4 000		M1a1d	4	Loogvali	1	8 000 ± 4 000						12 400 - 25 000						12 300 - 25 400
			Soares	3	7900				Soares	3	7900		U6a4	2	Loogvali	1.5	12 000 ± 6 900		U6a4	2	Loogvali	1.5	12 000 ± 6 900
					2 400 - 13 600						2 400 - 13 600				Soares	4	10600				Soares	4	10600
	M1a1e	5	Loogvali	1	8 000 ± 6 600		M1a1e	5	Loogvali	1	8 000 ± 6 600						3 300 - 18 300						3 300 - 18 300
			Soares	3	7900				Soares	3	7900		U6a5	7	Loogvali	2.14	17 100 ± 6 400		U6a5	7	Loogvali	2.14	17 100 ± 6 400
					1 400 - 14 600						1 400 - 14 600				Soares	4.71	12600				Soares	4.71	12600
	M1a1f	3	Loogvali	0.33	2 700 ± 2 700		M1a1f	2	Loogvali	0.5	4 000 ± 4 000						6 800 -18 500						6 800 -18 500
			Soaresa	2	5200				Soares	3	7900		U6a6	6	Loogvali	4.33	34 600 ± 9 200		U6a6	6	Loogvali	4.33	34 600 ± 9 200
					1 000 - 9 500						1 600 - 14 500				Soares	7.33	20000				Soares	7.33	20000
	M1a2	15	Loogvali	1.93	15 400 ± 5 700		M1a2	14	Loogvali	1.93	15 400 ± 5 800						11 500 - 28 700						11 500 - 28 700
			Soaresa	6.4	17300				Soares	6.29	17000		U6a7	27	Loogvali	4.7	37 600 ± 12 800		U6a7	27	Loogvali	4.7	37 600 ± 12 800
					9 500 - 25 500						9 100 - 25 200				Soares	10.4	27900				Soares	10.4	27900
	M1a3	10	Loogvali	1.8	14 400 ± 6 100		M1a3	10	Loogvali	1.8	14 400 ± 6 100						15 600 - 40 800						15 600 - 40 800
			Soares	4.4	11700				Soares	4.4	11700		U6a8	3	Loogvali	2.33	18 600 ± 8 000		U6a8	3	Loogvali	2.33	18 600 ± 8 000
					6 700 - 16 900						6 700 - 16 900				Soares	7.67	20900				Soares	7.67	20900
	M1a4	4	Loogvali	1	8 000 ± 4 900		M1a4	4	Loogvali	1	8 000 ± 4 900						11 000 - 31 300						11 000 - 31 300
			Soares	3	7900				Soares	3	7900		U6b	21	Loogvali	1.19	9 500 ± 2 800		U6b	21	Loogvali	1.19	9 500 ± 2 800
					2 700 - 13 300						2 700 - 13 300				Soares	5	13400				Soares	5	13400
	M1b	22	Loogvali	2.55	20 300 ± 5 700		M1b	22	Loogvali	2.55	20 300 ± 5 700						7 500 - 19 500						7 500 - 19 500
			Soares	7.36	20000				Soares	7.36	20000		U6d	9	Loogvali	1.67	13 300 ± 5 800		U6d	9	Loogvali	1.67	13 300 ± 5 800
					12 400 - 28 000						12 400 - 28 000				Soares	5.33	14300				Soares	5.33	14300
	M1b1	9	Loogvali	1.33	10 700 ± 5 300		M1b1	9	Loogvali	1.33	10 700 ± 5 300						7 500 - 21 400						7 500 - 21 400
			Soares	3.44	9800				Soares	3.44	9800		U6bd	30	Loogvali	1.93	15 400 ± 4 300		U6bd	30	Loogvali	1.93	15 400 ± 4 300
					3 800 - 14 500						3 800 - 14 500				Soares	6.7	18200				Soares	6.7	18200
	M1b2	13	Loogvali	2	16 000 ± 4 400		M1b2	13	Loogvali	2	16 000 ± 4 400						11 400 - 25 100						11 400 - 25 100
			Soares	4.62	12300				Soares	4.62	12300		U6c	5	Loogvali	1	8 000 ± 5 300		U6c	5	Loogvali	1	8 000 ± 5 300
					8 000 - 16 800						8 000 - 16 800				Soares	4.2	11200				Soares	4.2	11200
	M1a1b2	6	Loogvali	0.33	2 700 ± 1 900		M1a1b2	6	Loogvali	0.33	2 700 ± 1 900						4 700 - 17 900						4 700 - 17 900
			Soares	1.33	3400				Soares	1.33	3400
					700 - 6 200						700 - 6 200
