# Supplementary material for: Divorcing the Late Upper Palaeolithic demographic histories of mtDNA haplogroups M1 and U6 in Africa
Source: BMC Evol Biol. 2012 Dec 3;12:234. doi: 10.1186/1471-2148-12-234 (PMC3582464; doi:10.1186/1471-2148-12-234)
Supplement: Additional file 7 — – List of the 466 samples. GeoBroad abbreviations are as follow: WA: West Africa; EA: East Africa; EUR: Europe; NE: Near/Middle East; NWA: North-West Africa; NEA: North-East Africa. See the main text for the full references. In the case of 4 samples originally provided by Familly Tree DNA, 3 samples have an identical sequence that matches an entry in GenBank, and as they cannot be differentiated, they have not been separately deposited into GenBank. For the last sample, there are two entries in GenBank with an identical sequence, and thus that sample as well has not been deposited into GenBank. [file 1471-2148-12-234-S7.xlsx]

## Sheet: List All Samples
Hg	Full Hg	ID	Origin	GeoBroad	Publi/Source	Seq Type	GenBank	Corrected positions
M1a	M1a	34 Ethiopia	Ethiopia	EA	Olivieri et al. 2006	Full	EF060345
M1a	M1a	HSC1866	Unknown	na	Behar et al. 2012	Full	JQ702955
M1a	M1a	Jor991	Jordan	NE	This study	HVSI+SNP
M1a1	M1a1	JOR 841	Jordan	NE	González et al. 2007	Full	DQ779929
M1a1	M1a1	18 Greece	Greece	EUR	Olivieri et al. 2006	Full	EF060329
M1a1	M1a1	19 Greece	Greece	EUR	Olivieri et al. 2006	Full	EF060330
M1a1	M1a1	20 Iraqi Jew	Iraq	NE	Olivieri et al. 2006	Full	EF060331
M1a1	M1a1	Tzms007	Tanzania	EA	Gonder et al. 2007	Full	EF184626
M1a1	M1a1	Tzdt004	Tanzania	EA	Gonder et al. 2007	Full	EF184635
M1a1	M1a1	HSC2167	Cyprus	EUR	Behar et al. 2012	Full	JQ703063
M1a1	M1a1	A137	Morocco	NWA	This study	Full	KC152544
M1a1	M1a1	Ct279	Creta	EUR	This study	HVSI+SNP
M1a1	M1a1	Cyp122	Cyprus	NE	This study	HVSI+SNP
M1a1	M1a1	Cyp44	Cyprus	NE	This study	HVSI+SNP
M1a1	M1a1	Cyp69	Cyprus	NE	This study	HVSI+SNP
M1a1	M1a1	Egy371	Egypt	NEA	This study	HVSI+SNP
M1a1	M1a1	Egy768	Egypt	NEA	This study	HVSI+SNP
M1a1	M1a1	Egy976	Egypt	NEA	This study	HVSI+SNP
M1a1	M1a1	Eth088	Ethiopia	EA	This study	HVSI+SNP
M1a1	M1a1	Eth094	Ethiopia	EA	This study	HVSI+SNP
M1a1	M1a1	Eth170	Ethiopia	EA	This study	HVSI+SNP
M1a1	M1a1	Eth184	Ethiopia	EA	This study	HVSI+SNP
M1a1	M1a1	Eth205	Ethiopia	EA	This study	HVSI+SNP
M1a1	M1a1	Eth209	Ethiopia	EA	This study	HVSI+SNP
M1a1	M1a1	Eth267	Ethiopia	EA	This study	HVSI+SNP
M1a1	M1a1	Jor1202	Jordan	NE	This study	HVSI+SNP
M1a1	M1a1	Jor426	Jordan	NE	This study	HVSI+SNP
M1a1	M1a1	Jor62	Jordan	NE	This study	HVSI+SNP
M1a1	M1a1	Kuw025	Kuwait	NE	This study	HVSI+SNP
M1a1	M1a1	Kuw102	Kuwait	NE	This study	HVSI+SNP
M1a1	M1a1	Leb1057	Lebanon	NE	This study	HVSI+SNP
M1a1	M1a1	Leb1166	Lebanon	NE	This study	HVSI+SNP
M1a1	M1a1	RuB223	Russia	EUR	This study	HVSI+SNP
M1a1	M1a1	SA1213	Saudi-Arabia	NE	This study	HVSI+SNP
M1a1	M1a1	SA1420	Saudi-Arabia	NE	This study	HVSI+SNP
M1a1	M1a1	SA556	Saudi-Arabia	NE	This study	HVSI+SNP
M1a1	M1a1	Ym1470	Yemen	NE	This study	HVSI+SNP
M1a1a	M1a1a	1 Italy	Italy	EUR	Olivieri et al. 2006	Full	EF060313
M1a1a	M1a1a	2 Berber Egypt	Egypt	NEA	Olivieri et al. 2006	Full	EF060314
M1a1a	M1a1a	3 Berber Egypt	Egypt	NEA	Olivieri et al. 2006	Full	EF060315
M1a1a	M1a1a	4 Egypt	Egypt	NEA	Olivieri et al. 2006	Full	EF060316
M1a1a	M1a1a	H287	Unknown	ASIA	Herrnstadt et al. 2002	CR only	EF657439
M1a1a	M1a1a	EH31	Egypt	NEA	Kujanova et al. 2009	Full	EU935463
M1a1a	M1a1a	Egy442	Egypt	NEA	This study	HVSI+SNP
M1a1b	M1a1b	5 Italy	Italy	EUR	Olivieri et al. 2006	Full	EF060317
M1a1b	M1a1b	AE475	Tunisia	NWA	This study	Full	KC152556
M1a1b	M1a1b	Egy652	Egypt	NEA	This study	Full	KC152571
M1a1b	M1a1b	Egy967	Egypt	NEA	This study	HVSI+SNP
M1a1b	M1a1b	AE409	Tunisia	NWA	This study	HVSI+SNP
M1a1b	M1a1b	AE505	Tunisia	NWA	This study	HVSI+SNP
M1a1b	M1a1b1	6 Italy	Italy	EUR	Olivieri et al. 2006	Full	EF060318
M1a1b	M1a1b1	7 Italy	Italy	EUR	Olivieri et al. 2006	Full	EF060319
M1a1b	M1a1b1	8 Italy	Italy	EUR	Olivieri et al. 2006	Full	EF060320
M1a1b	M1a1b1	9 Italy	Italy	EUR	Olivieri et al. 2006	Full	EF060321
M1a1b	M1a1b2	GEO2463	Georgia	Caucasus	González et al. 2007	Full	DQ779928
M1a1b	M1a1b2	CRK7	Cherkes	Caucasus	This study	Full	KC152566
M1a1b	M1a1b2	Geo137	Georgia	Caucasus	This study	Full	KC152587
M1a1b	M1a1b2	OSE118	Ossetia	Caucasus	This study	Full	KC152591
M1a1b	M1a1b2	SA1268	Saudi-Arabia	NE	This study	Full	KC152593
M1a1b	M1a1b2	ABQ120	Abazas	Caucasus	This study	HVSI+SNP
M1a1b	M1a1b2	ABQ22	Abazas	Caucasus	This study	HVSI+SNP
M1a1b	M1a1b2	ABQ80	Abazas	Caucasus	This study	HVSI+SNP
M1a1b	M1a1b2	ABK65	Abkhaz	Caucasus	This study	HVSI+SNP
M1a1b	M1a1b2	CJC26	Chechens	Caucasus	This study	HVSI+SNP
M1a1b	M1a1b2	CJC32	Chechens	Caucasus	This study	HVSI+SNP
M1a1b	M1a1b2	CRK104	Cherkes	Caucasus	This study	HVSI+SNP
M1a1b	M1a1b2	CRK12	Cherkes	Caucasus	This study	HVSI+SNP
M1a1b	M1a1b2	CRK63	Cherkes	Caucasus	This study	HVSI+SNP
M1a1b	M1a1b2	KAB96	Kabardin	Caucasus	This study	HVSI+SNP
M1a1b	M1a1b2	KRC66	Karachays	Caucasus	This study	HVSI+SNP
M1a1b	M1a1b2	KSK45	Kumyks	Caucasus	This study	HVSI+SNP
M1a1b	M1a1b2	NOG78	Nogays	Caucasus	This study	HVSI+SNP
M1a1b	M1a1b2	OSE31	Ossetian	Caucasus	This study	HVSI+SNP
M1a1b	M1a1b2	OSE66	Ossetian	Caucasus	This study	HVSI+SNP
M1a1b	M1a1b2	OSE89	Ossetian	Caucasus	This study	HVSI+SNP
M1a1b	M1a1b2	AE025	Tunisia	NWA	This study	HVSI+SNP
M1a1b	M1a1b2	AE236	Tunisia	NWA	This study	HVSI+SNP
M1a1b	M1a1b2a	SAUARA	Saudi-Arabia	NE	González et al. 2007	Full	DQ779930
M1a1b	M1a1b2a	SA1223	Saudi-Arabia	NE	This study	HVSI+SNP
M1a1c	M1a1c^n	10 Ethiopian Jew	Ethiopia	EA	Olivieri et al. 2006	Full	EF060322
M1a1c	M1a1c^n	11 Ethiopian Jew	Ethiopia	EA	Olivieri et al. 2006	Full	EF060323
M1a1c	M1a1c^n	4693	Ethiopia	EA	Behar et al. 2008	Full	EF556180
M1a1d	M1a1d	12 Ethiopia	Ethiopia	EA	Olivieri et al. 2006	Full	EF060324
M1a1d	M1a1d	13 Ethiopia	Ethiopia	EA	Olivieri et al. 2006	Full	EF060325
M1a1d	M1a1d	14 Ethiopia	Ethiopia	EA	Olivieri et al. 2006	Full	EF060326
M1a1d	M1a1d	15 Ethiopia	Ethiopia	EA	Olivieri et al. 2006	Full	EF060327
M1a1d	M1a1d	Eth005	Ethiopia	EA	This study	HVSI+SNP
M1a1d	M1a1d	Eth076	Ethiopia	EA	This study	HVSI+SNP
M1a1d	M1a1d	Eth243	Ethiopia	EA	This study	HVSI+SNP
M1a1e	M1a1e	21 Druze	Unknown	NE	Olivieri et al. 2006	Full	EF060332
M1a1e	M1a1e	AE016	Tunisia	NWA	This study	HVSI+SNP
M1a1e	M1a1e1	22 USA European ancestry	Italy	EUR	Olivieri et al. 2006	Full	EF060333
M1a1e	M1a1e1	23 Italy	Italy	EUR	Olivieri et al. 2006	Full	EF060334
M1a1e	M1a1e1	FT5	Italy	EUR	Familly Tree DNA	Full	KC152582
M1a1e	M1a1e1	FT6	Italy	EUR	Familly Tree DNA	Full	KC152583
M1a1f	M1a1f	Ki-15	Ethiopia	EA	Kivisild et al. 2006	CR only	DQ112926
M1a1f	M1a1f	16 Ethiopia	Ethiopia	EA	Olivieri et al. 2006	Full	EF060328
M1a1f	M1a1f	SA1402	Saudi-Arabia	NE	This study	Full	KC152594
M1a1f	M1a1f	Egy708	Egypt	NEA	This study	HVSI+SNP
M1a1f	M1a1f	Eth008	Ethiopia	EA	This study	HVSI+SNP
M1a1f	M1a1f	Eth035	Ethiopia	EA	This study	HVSI+SNP
M1a1f	M1a1f	Eth108	Ethiopia	EA	This study	HVSI+SNP
M1a1f	M1a1f	Eth164	Ethiopia	EA	This study	HVSI+SNP
M1a1f	M1a1f	Eth173	Ethiopia	EA	This study	HVSI+SNP
M1a1f	M1a1f	Eth188	Ethiopia	EA	This study	HVSI+SNP
M1a1f	M1a1f	Eth257	Ethiopia	EA	This study	HVSI+SNP
M1a1g	M1a1g	Egy885	Egypt	NEA	This study	Full	KC152575
M1a1g	M1a1g	Eth067	Ethiopia	EA	This study	HVSI+SNP
M1a1g	M1a1g	Eth194	Ethiopia	EA	This study	HVSI+SNP
M1a1	M1a1h	17 Ethiopia	Ethiopia	EA	Olivieri et al. 2006	Full	DQ341082
M1a1h	M1a1h	Eth244	Ethiopia	EA	This study	HVSI+SNP
M1a2	M1a2	29 Egypt	Egypt	NEA	Olivieri et al. 2006	Full	EF060340
M1a2	M1a2a	24 Italy	Italy	EUR	Olivieri et al. 2006	Full	EF060335
M1a2	M1a2a	B072	Morocco	NWA	This study	HVSI+SNP
M1a2	M1a2a	F002	Morocco	NWA	This study	HVSI+SNP
M1a2	M1a2a	AE017	Tunisia	NWA	This study	HVSI+SNP
M1a2	M1a2a	AE220	Tunisia	NWA	This study	HVSI+SNP
M1a2	M1a2a	AE386	Tunisia	NWA	This study	HVSI+SNP
M1a2	M1a2a1	MOR252 (M11)	Morocco	NWA	Maca-Meyer et al. 2001	Full	AF381984
M1a2	M1a2a1	CAS2490	Spain	EUR	González et al. 2007	Full	DQ779927	14127 unscored
M1a2	M1a2a1	25 Berber Morocco	Morocco	NWA	Olivieri et al. 2006	Full	EF060336
M1a2	M1a2a1	T51/TBurkina105	Burkina Faso	WA	Pereira et al. 2010	Full	GQ377749
M1a2	M1a2a1	T51/TBurkina110	Burkina Faso	WA	Pereira et al. 2010	Full	GQ377750
M1a2	M1a2a1	T51/TBurkina111	Burkina Faso	WA	Pereira et al. 2010	Full	GQ377751
M1a2	M1a2a1	A155	Morocco	NWA	This study	Full	KC152545
M1a2	M1a2a1	B077	Morocco	NWA	This study	Full	KC152563
M1a2	M1a2b	Eth106	Ethiopia	EA	This study	HVSI+SNP
M1a2	M1a2b	Eth114	Ethiopia	EA	This study	HVSI+SNP
M1a2	M1a2b	Eth166	Ethiopia	EA	This study	HVSI+SNP
M1a2	M1a2b	Eth218	Ethiopia	EA	This study	HVSI+SNP
M1a2	M1a2b	Eth224	Ethiopia	EA	This study	HVSI+SNP
M1a2	M1a2b1	28 Italy	Italy	EUR	Olivieri et al. 2006	Full	EF060339
M1a2	M1a2b1	Egy423	Egypt	NEA	This study	Full	KC152570
M1a2	M1a2b2	Ki-43	Ethiopia	EA	Kivisild et al. 2006	CR only	DQ112933
M1a2	M1a2b2	26 Ethiopia	Ethiopia	EA	Olivieri et al. 2006	Full	EF060337
M1a2	M1a2b2	27 Ethiopia	Ethiopia	EA	Olivieri et al. 2006	Full	EF060338
M1a3	M1a3a	BER957	Morocco	NWA	González et al. 2007	Full	DQ779926
M1a3	M1a3a	30 Berber Morocco	Morocco	NWA	Olivieri et al. 2006	Full	EF060341
M1a3	M1a3a	31 Italy	Italy	EUR	Olivieri et al. 2006	Full	EF060342
M1a3	M1a3a	TA19	Portugal	EUR	Pereira et al. 2007	Full	EF177443
M1a3	M1a3a	AE437	Tunisia	NWA	This study	Full	KC152554
M1a3	M1a3a	R28	Algeria	NWA	This study	HVSI+SNP
M1a3	M1a3a	A101	Morocco	NWA	This study	HVSI+SNP
M1a3	M1a3a	E079	Morocco	NWA	This study	HVSI+SNP
M1a3	M1a3a	E096	Morocco	NWA	This study	HVSI+SNP
M1a3	M1a3a	AE282	Tunisia	NWA	This study	HVSI+SNP
M1a3	M1a3b	BASV82	Spain	EUR	González et al. 2007	Full	DQ779925	13637 unscored
M1a3	M1a3b	32 Egypt	Egypt	NWA	Olivieri et al. 2006	Full	EF060343
M1a3	M1a3b	VI_78	Russia (Vladimir)	EUR	Malyarchuk et al. 2008	Full	EU200765
M1a3	M1a3b	Vo_06	Russia (Volot)	EUR	Malyarchuk et al. 2008	Full	EU200766
M1a3	M1a3b	B030	Morocco	NWA	This study	Full	KC152560
M1a3	M1a3b	B048	Morocco	NWA	This study	HVSI+SNP
M1a3	M1a3b	E032	Morocco	NWA	This study	HVSI+SNP
M1a4	M1a4	37 Egypt	Egypt	NWA	Olivieri et al. 2006	Full	EF060348
M1a4	M1a4	38 Ethiopia	Ethiopia	EA	Olivieri et al. 2006	Full	EF060349
M1a4	M1a4	522	Saudi-Arabia	NE	Abu-Amero et al. 2008	Incomplete	EU370392
M1a4	M1a4	Ct125	Creta	EUR	This study	HVSI+SNP
M1a4	M1a4	Cyp125	Cyprus	NE	This study	HVSI+SNP
M1a4	M1a4	Egy190	Egypt	NEA	This study	HVSI+SNP
M1a4	M1a4a	35 Ethiopia	Ethiopia	EA	Olivieri et al. 2006	Full	EF060346
M1a4	M1a4a	36 Kenya	Kenya	EA	Olivieri et al. 2006	Full	EF060347
M1a4	M1a4b	Eth123	Ethiopia	EA	This study	HVSI+SNP
M1a4	M1a4b	Eth124	Ethiopia	EA	This study	HVSI+SNP
M1a4	M1a4b	Eth125	Ethiopia	EA	This study	HVSI+SNP
M1a4	M1a4b	Eth132	Ethiopia	EA	This study	HVSI+SNP
M1a4	M1a4b	Eth134	Ethiopia	EA	This study	HVSI+SNP
M1a4	M1a4b	Eth135	Ethiopia	EA	This study	HVSI+SNP
M1a4	M1a4c	Eth078	Ethiopia	EA	This study	HVSI+SNP
M1a4	M1a4c	Eth093	Ethiopia	EA	This study	HVSI+SNP
M1a4	M1a4c	Eth112	Ethiopia	EA	This study	HVSI+SNP
M1a5	M1a5	39 Somalia	Somalia	EA	Olivieri et al. 2006	Full	EF060350
M1a5	M1a5	40 Ethiopia	Ethiopia	EA	Olivieri et al. 2006	Full	EF060351
M1a5	M1a5	Tzbg005	Tanzania	EA	Gonder et al. 2007	Full	EF184637
M1a5	M1a5	Eth041	Ethiopia	EA	This study	HVSI+SNP
M1a5	M1a5	Eth073	Ethiopia	EA	This study	HVSI+SNP
M1a5	M1a5	Eth119	Ethiopia	EA	This study	HVSI+SNP
M1a5	M1a5	Eth201	Ethiopia	EA	This study	HVSI+SNP
M1a5	M1a5	Eth250	Ethiopia	EA	This study	HVSI+SNP
M1a6	M1a6	33 Ethiopia	Ethiopia	EA	Olivieri et al. 2006	Full	EF060344
M1a6	M1a6	Egy767	Egypt	NEA	This study	Full	KC152573
M1a6	M1a6	Kuw037	Kuwait	NE	This study	HVSI+SNP
M1a6	M1a6a	Eth062	Ethiopia	EA	This study	HVSI+SNP
M1a7	M1a7	Kuw123	Kuwait	NE	This study	Full	KC152588
M1a7	M1a7	Eth025	Ethiopia	EA	This study	HVSI+SNP
M1a7	M1a7	Eth030	Ethiopia	EA	This study	HVSI+SNP
M1a7	M1a7	Eth145	Ethiopia	EA	This study	HVSI+SNP
M1a7	M1a7	Eth169	Ethiopia	EA	This study	HVSI+SNP
M1a7	M1a7	Kuw125	Kuwait	NE	This study	HVSI+SNP
M1a8	M1a8	Egy684	Egypt	NEA	This study	HVSI+SNP
M1a8	M1a8	Egy881	Egypt	NEA	This study	HVSI+SNP
M1a8	M1a8	Eth156	Ethiopia	EA	This study	HVSI+SNP
M1b1	M1b1	JOR771 (M12)	Jordan	NE	Maca-Meyer et al. 2001	Full	AF381996	4936 unscored
M1b1	M1b1	A126	Morocco	NWA	This study	Full	KC152542
M1b1	M1b1a	42 Italy	Italy	EUR	Olivieri et al. 2006	Full	EF060353
M1b1	M1b1a	AE102	Tunisia	NWA	This study	Full	KC152546
M1b1	M1b1a	R64	Algeria	NWA	This study	HVSI+SNP
M1b1	M1b1a	Irn497	Iran	NE	This study	HVSI+SNP
M1b1	M1b1a	A052	Morocco	NWA	This study	HVSI+SNP
M1b1	M1b1a	A077	Morocco	NWA	This study	HVSI+SNP
M1b1	M1b1a	C041	Morocco	NWA	This study	HVSI+SNP
M1b1	M1b1a	C062	Morocco	NWA	This study	HVSI+SNP
M1b1	M1b1a	C067	Morocco	NWA	This study	HVSI+SNP
M1b1	M1b1a	SA1139	Saudi-Arabia	NE	This study	HVSI+SNP
M1b1	M1b1a	SA1359	Saudi-Arabia	NE	This study	HVSI+SNP
M1b1	M1b1a1	43 Bedouin Israel	Israel	NE	Olivieri et al. 2006	Full	EF060354
M1b1	M1b1a1	471	Saudi-Arabia	NE	Abu-Amero et al. 2008	Incomplete	EU370391
M1b1	M1b1a1	HSC221	Unknown	na	Behar et al. 2012	Full	JQ703086
M1b1	M1b1a1	HSC4506	Unknown	na	Behar et al. 2012	Full	JQ704049
M1b1	M1b1b	41 Mauritania	Mauritania	WA	Olivieri et al. 2006	Full	EF060352
M1b1	M1b1b	GB54	Guinea-Bissau	WA	This study	Full	KC152586
M1b1	M1b1b	GB153	Guinea-Bissau	WA	This study	HVSI+SNP
M1b1	M1b1b	GB49	Guinea-Bissau	WA	This study	HVSI+SNP
M1b1	M1b1b	GB98	Guinea-Bissau	WA	This study	HVSI+SNP
M1b2	M1b2	SER558	Senegal	WA	González et al. 2007	Full	DQ779931
M1b2	M1b2	VAL1881	Spain	EUR	González et al. 2007	Full	DQ779932
M1b2	M1b2	48 Italy	Italy	EUR	Olivieri et al. 2006	Full	EF060359
M1b2	M1b2	49 Italy	Italy	EUR	Olivieri et al. 2006	Full	EF060360
M1b2	M1b2	50 Moro Berber	Morocco	NWA	Olivieri et al. 2006	Full	EF060361
M1b2	M1b2	AF076	Libya	NEA	This study	HVSI+SNP
M1b2	M1b2	B059	Morocco	NWA	This study	HVSI+SNP
M1b2	M1b2	E012	Morocco	NWA	This study	HVSI+SNP
M1b2	M1b2	E047	Morocco	NWA	This study	HVSI+SNP
M1b2	M1b2	AE531	Tunisia	NWA	This study	HVSI+SNP
M1b2	M1b2	AE546	Tunisia	NWA	This study	HVSI+SNP
M1b2	M1b2a	46 Moro Berber	Morocco	NWA	Olivieri et al. 2006	Full	EF060357
M1b2	M1b2a	A004	Morocco	NWA	This study	HVSI+SNP
M1b2	M1b2a1	44 Italy	Italy	EUR	Olivieri et al. 2006	Full	EF060355
M1b2	M1b2a1	45 Italy	Italy	EUR	Olivieri et al. 2006	Full	EF060356
M1b2	M1b2b	47 Italy	Italy	EUR	Olivieri et al. 2006	Full	EF060358
M1b2	M1b2b	AE497	Tunisia	NWA	This study	Full	KC152557
M1b2	M1b2b	Egy654	Egypt	NEA	This study	Full	KC152572
M1b2	M1b2b	AE161	Tunisia	NWA	This study	HVSI+SNP
M1b2	M1b2c	51 Iraq	Iraq	NE	Olivieri et al. 2006	Full	EF060362
M1b2	M1b2c	AE264	Tunisia	NWA	This study	Full	KC152551
M1b2	M1b2c	C095	Morocco	NWA	This study	HVSI+SNP
M1b2	M1b2c	F019	Morocco	NWA	This study	HVSI+SNP
U6a	U6a	MAU [2032]	Mauritania	WA	Maca-Meyer et al. 2003	Full	AY275535
U6a	U6a	1 Moro Berber	Morocco	NWA	Olivieri et al. 2006	Full	EF064317
U6a	U6a	I4	Russia	EUR	Pereira et al. 2010	Full	HQ651707
U6a1	U6a1	P14	Portugal	EUR	Pereira et al. 2010	Full	HQ651694
U6a1	U6a1a1	AE107	Tunisia	NWA	This study	HVSI+SNP
U6a1	U6a1a1	AF059	Libya	NEA	This study	HVSI+SNP
U6a1	U6a1a1	AF099	Libya	NEA	This study	HVSI+SNP
U6a1	U6a1a1	B061	Morocco	NWA	This study	HVSI+SNP
U6a1	U6a1a1	E042	Morocco	NWA	This study	HVSI+SNP
U6a1	U6a1a1	R23	Algeria	NWA	This study	HVSI+SNP
U6a1	U6a1a1	SicCA4133	Sicily	EUR	This study	HVSI+SNP
U6a1	U6a1a1	SicM4173	Sicily	EUR	This study	HVSI+SNP
U6a1	U6a1a1a	MOR [2579]	Morocco	NWA	Maca-Meyer et al. 2003	Full	AY275534
U6a1	U6a1a1a	2 Italy	Italy	EUR	Olivieri et al. 2006	Full	EF064318
U6a1	U6a1a1a	3 Italy	Italy	EUR	Olivieri et al. 2006	Full	EF064319
U6a1	U6a1a1a	H229	Unknown	EUR	Herrnstadt et al. 2002	CR only	EF657375
U6a1	U6a1a1a	HGDP01257	Algeria	NWA	Hartmann et al. 2009	Full	EU597562
U6a1	U6a1a1a	P8	Portugal	EUR	Pereira et al. 2010	Full	HQ651688
U6a1	U6a1a1a	P12	Portugal	EUR	Pereira et al. 2010	Full	HQ651692
U6a1	U6a1a1a	P15	Portugal	EUR	Pereira et al. 2010	Full	HQ651695
U6a1	U6a1a1a	P20	Portugal	EUR	Pereira et al. 2010	Full	HQ651700
U6a1	U6a1a1a1	R118	Algeria	NWA	This study	HVSI+SNP
U6a1	U6a1a1a1	R24	Algeria	NWA	This study	HVSI+SNP
U6a1	U6a1a1b	TC20	Portugal	EUR	Pereira et al. 2007	Full	FJ460539
U6a1	U6a1a1b	B086	Morocco	NWA	This study	HVSI+SNP
U6a1	U6a1a1b	E030	Morocco	NWA	This study	HVSI+SNP
U6a1	U6a1a1b	SicP62	Sicily	EUR	This study	HVSI+SNP
U6a1	U6a1a2	HSC5427	Netherlands	EUR	Behar et al. 2012	Full	JQ704539
U6a1	U6a1b	4 Italy	Italy	EUR	Olivieri et al. 2006	Full	EF064320
U6a1b	U6a1b	I2	Morocco	NWA	Pereira et al. 2010	Full	HQ651705
U6a1b	U6a1b	I5	Morocco	NWA	Pereira et al. 2010	Full	HQ651708
U6a1	U6a1b	F016	Morocco	NWA	This study	HVSI+SNP
U6a1	U6a1b	SA1461	Saudi-Arabia	NE	This study	HVSI+SNP
U6a1	U6a1b	SA612	Saudi-Arabia	NE	This study	HVSI+SNP
U6a1	U6a1b1a	5 Algeria	Italy	EUR	Olivieri et al. 2006	Full	EF064321
U6a1b	U6a1b1a	P5	Portugal	EUR	Pereira et al. 2010	Full	HQ651685
U6a1b	U6a1b1a	P10	Portugal	EUR	Pereira et al. 2010	Full	HQ651690
U6a1b	U6a1b1a	P11	Portugal	EUR	Pereira et al. 2010	Full	HQ651691
U6a1b	U6a1b1b	P13	Portugal	EUR	Pereira et al. 2010	Full	HQ651693
U6a1	U6a1b1b	A015	Morocco	NWA	This study	HVSI+SNP
U6a1	U6a1b1b	AE148	Tunisia	NWA	This study	HVSI+SNP
U6a1	U6a1b1b	AF073	Libya	NEA	This study	HVSI+SNP
U6a1	U6a1b1b	AF093	Libya	NEA	This study	HVSI+SNP
U6a1b	U6a1b2	P16	Portugal	EUR	Pereira et al. 2010	Full	HQ651696
U6a1	U6a1b2	HSC1460	Algeria	NWA	Behar et al. 2012	Full	JQ702816
U6a1	U6a1b2	A036	Morocco	NWA	This study	HVSI+SNP
U6a2	U6a2	N23	Armenia	Caucasus	This study	Full	KC152590
U6a2	U6a2	Eth019	Ethiopia	EA	This study	HVSI+SNP
U6a2	U6a2a	6 Italy	Italy	EUR	Olivieri et al. 2006	Full	EF064322
U6a2	U6a2a	I9	Palestine	NE	Pereira et al. 2010	Full	HQ651712
U6a2	U6a2a	Egy1004	Egypt	NEA	This study	HVSI+SNP
U6a2	U6a2a	Egy699	Egypt	NEA	This study	HVSI+SNP
U6a2	U6a2a	Leb505	Lebanon	NE	This study	HVSI+SNP
U6a2	U6a2a1	Eth072	Ethiopia	EA	This study	HVSI+SNP
U6a2	U6a2a1	Eth105	Ethiopia	EA	This study	HVSI+SNP
U6a2	U6a2a1	Eth140	Ethiopia	EA	This study	HVSI+SNP
U6a2	U6a2a1	Eth258	Ethiopia	EA	This study	HVSI+SNP
U6a2	U6a2a1	Irn094	Iran	NE	This study	HVSI+SNP
U6a2	U6a2a1a	Pat E	Unknown	EUR	Hinttala et al. 2006	CR only	DQ489505
U6a2	U6a2a1a	8 Ethiopia	Ethiopia	EA	Olivieri et al. 2006	Full	EF064323
U6a2	U6a2a1a	Eth163	Ethiopia	EA	This study	Full	KC152577
U6a2	U6a2a1b	7 Ethiopia [38_U6a(Tor41)]	Ethiopia	EA	Olivieri et al. 2006	Full	AY882416
U6a2	U6a2a1b	I7	Ethiopia	EA	Pereira et al. 2010	Full	HQ651710
U6a2	U6a2a1b	Eth139	Ethiopia	EA	This study	Full	KC152576
U6a2	U6a2a2	P22	Portugal	EUR	Pereira et al. 2010	Full	HQ651702
U6a2	U6a2a2	Egy198	Egypt	NEA	This study	Full	KC152569
U6a2	U6a2b	Eth202	Ethiopia	EA	This study	HVSI+SNP
U6a2	U6a2b1	Kuw158	Kuwait	NE	This study	Full	KC152589
U6a2	U6a2b1	SA986	Saudi-Arabia	NE	This study	HVSI+SNP
U6a3	U6a3	H84	Unknown	EUR	Herrnstadt et al. 2002	CR only	EF657774
U6a3	U6a3	I11	Bulgaria	EUR	Pereira et al. 2010	Full	HQ651714
U6a3	U6a3	A173	Morocco	NWA	This study	HVSI+SNP
U6a3	U6a3	B044	Morocco	NWA	This study	HVSI+SNP
U6a3	U6a3	GB033	Guinea-Bissau	WA	This study	HVSI+SNP
U6a3	U6a3	GB040	Guinea-Bissau	WA	This study	HVSI+SNP
U6a3	U6a3	GB124	Guinea-Bissau	WA	This study	HVSI+SNP
U6a3	U6a3	GB183	Guinea-Bissau	WA	This study	HVSI+SNP
U6a3	U6a3	GB206	Guinea-Bissau	WA	This study	HVSI+SNP
U6a3	U6a3	GB225	Guinea-Bissau	WA	This study	HVSI+SNP
U6a3	U6a3a	I10	Bulgaria	EUR	Pereira et al. 2010	Full	HQ651713
U6a3	U6a3a	AE164	Tunisia	NWA	This study	HVSI+SNP
U6a3	U6a3a1	U6a3_FT5	Unknown	na	Familly Tree DNA	Full	HQ585390
U6a3	U6a3a1	P6	Portugal	EUR	Pereira et al. 2010	Full	HQ651686
U6a3	U6a3a1	HSC6135	Russia (Karelia)	EUR	Behar et al. 2012	Full	JQ704800
U6a3	U6a3a1	A040	Morocco	NWA	This study	Full	KC152538
U6a3	U6a3a1	A177	Morocco	NWA	This study	HVSI+SNP
U6a3	U6a3a1	B084	Morocco	NWA	This study	HVSI+SNP
U6a3	U6a3a1	E082	Morocco	NWA	This study	HVSI+SNP
U6a3	U6a3a1a	R21	Algeria	NWA	This study	HVSI+SNP
U6a3	U6a3a1a	R37	Algeria	NWA	This study	HVSI+SNP
U6a3	U6a3a2	HSC4608	Unknown	na	Behar et al. 2012	Full	JQ704099
U6a3	U6a3a2	AE188	Tunisia	NWA	This study	Full	KC152549
U6a3	U6a3b	11 Moro Berber	Morocco	NWA	Olivieri et al. 2006	Full	EF064326
U6a3	U6a3b	GB222	Guinea-Bissau	WA	This study	Full	KC152584
U6a3	U6a3b1	10 Moro Berber	Morocco	NWA	Olivieri et al. 2006	Full	EF064325
U6a3	U6a3b1	P17	Portugal	EUR	Pereira et al. 2010	Full	HQ651697
U6a3	U6a3b1	P18	Portugal	EUR	Pereira et al. 2010	Full	HQ651698
U6a3	U6a3b1	P19	Portugal	EUR	Pereira et al. 2010	Full	HQ651699
U6a3	U6a3b1	P21	Portugal	EUR	Pereira et al. 2010	Full	HQ651701
U6a3	U6a3b1	M1	Morocco	NWA	Pereira et al. 2010	Full	HQ651703
U6a3	U6a3b1	I1	Turkey	NE	Pereira et al. 2010	Full	HQ651704
U6a3	U6a3c	9 Nigeria	Nigeria	WA	Olivieri et al. 2006	Full	EF064324
U6a3	U6a3c	GB349	Guinea-Bissau	WA	This study	Full	KC152585
U6a3	U6a3d	AE054	Tunisia	NWA	This study	HVSI+SNP
U6a3	U6a3d	Jor605	Jordan	NE	This study	HVSI+SNP
U6a3	U6a3d1	Jor1108	Jordan	NE	This study	HVSI+SNP
U6a3	U6a3d1a	I8	Palestine	NE	Pereira et al. 2010	Full	HQ651711
U6a3	U6a3d1a	Egy783	Egypt	NEA	This study	Full	KC152574
U6a4	U6a4	12 Iraq	Iraq	NE	Olivieri et al. 2006	Full	EF064327
U6a4	U6a4	13 Italy	Italy	EUR	Olivieri et al. 2006	Full	EF064328
U6a4	U6a4a	Oma1546	Oman	NE	This study	HVSI+SNP
U6a5	U6a5	14 Italy	Italy	EUR	Olivieri et al. 2006	Full	EF064329
U6a5	U6a5	17 Italy	Italy	EUR	Olivieri et al. 2006	Full	EF064332
U6a5	U6a5	HSC4081	Unknown	na	Behar et al. 2012	Full	JQ703902
U6a5	U6a5	FT13	Sicily	EUR	Familly Tree DNA	Full	KC152579
U6a5	U6a5	AE091	Tunisia	NWA	This study	HVSI+SNP
U6a5	U6a5	AF078	Libya	NEA	This study	HVSI+SNP
U6a5	U6a5	R15	Algeria	NWA	This study	HVSI+SNP
U6a5	U6a5	SiM4345	Sicily	EUR	This study	HVSI+SNP
U6a5	U6a5a	15 Nigeria	Nigeria	WA	Olivieri et al. 2006	Full	EF064330
U6a5	U6a5a	R33	Algeria	NWA	This study	HVSI+SNP
U6a5	U6a5a1	16 Tunisia	Tunisia	NWA	Olivieri et al. 2006	Full	EF064331
U6a5	U6a5a1	AE406	Tunisia	NWA	This study	Full	KC152553
U6a6	U6a6a	B062	Morocco	NWA	This study	Full	KC152562
U6a6	U6a6a	C079	Morocco	NWA	This study	Full	KC152565
U6a6	U6a6b1	AE231	Tunisia	NWA	This study	Full	KC152550
U6a6	U6a6b1	B027	Morocco	NWA	This study	Full	KC152559
U6a6	U6a6b1	B078	Morocco	NWA	This study	HVSI+SNP
U6a6	U6a6b1	R63	Algeria	NWA	This study	HVSI+SNP
U6a6	U6a6b1a	A016	Morocco	NWA	This study	HVSI+SNP
U6a6	U6a6b1a	A091	Morocco	NWA	This study	HVSI+SNP
U6a6	U6a6b2	18 Tunisia	Tunisia	NWA	Olivieri et al. 2006	Full	EF064333
U6a6	U6a6b2	19 Moro Berber	Morocco	NWA	Olivieri et al. 2006	Full	EF064334
U6a6	U6a6b2	A011	Morocco	NWA	This study	HVSI+SNP
U6a6	U6a6b2	A071	Morocco	NWA	This study	HVSI+SNP
U6a6	U6a6b2b	Egy196	Egypt	NEA	This study	HVSI+SNP
U6a7	U6a7a	23 Italy	Italy	EUR	Olivieri et al. 2006	Full	EF064338
U6a7	U6a7a1	MAU [2041]	Mauritania	WA	Maca-Meyer et al. 2003	Full	AY275531	794A unscored	1193 unscored
U6a7	U6a7a1	MRG [M3]	Spain	EUR	Maca-Meyer et al. 2003	Full	AY275532	794A unscored	1193 unscored
U6a7	U6a7a1	21 Italy	Italy	EUR	Olivieri et al. 2006	Full	EF064336
U6a7	U6a7a1	U6a7_FT1	France	EUR	Familly Tree DNA	Full	FJ979865
U6a7	U6a7a1	U6a7_FT3	Canada	AMR	Familly Tree DNA	Full	GU433197
U6a7	U6a7a1	FT16	France	EUR	Familly Tree DNA	Full	HM804488
U6a7	U6a7a1	FT17	Unknown	na	Familly Tree DNA	Full	HM804488
U6a7	U6a7a1	FT18	Unknown	na	Familly Tree DNA	Full	HM804488
U6a7	U6a7a1	FT15	England	EUR	Familly Tree DNA	Full	HQ02591/HM804485
U6a7	U6a7a1	P9	Portugal	EUR	Pereira et al. 2010	Full	HQ651689
U6a7	U6a7a1	I6	Tunisia	NWA	Pereira et al. 2010	Full	HQ651709
U6a7	U6a7a1	A157	Morocco	NWA	This study	HVSI+SNP
U6a7	U6a7a1	AE433	Tunisia	NWA	This study	HVSI+SNP
U6a7	U6a7a1	AE464	Tunisia	NWA	This study	HVSI+SNP
U6a7	U6a7a1	B042	Morocco	NWA	This study	HVSI+SNP
U6a7	U6a7a1	C018	Morocco	NWA	This study	HVSI+SNP
U6a7	U6a7a1	Leb430	Lebanon	NE	This study	HVSI+SNP
U6a7	U6a7a1	Leb794	Lebanon	NE	This study	HVSI+SNP
U6a7	U6a7a1	Leb825	Lebanon	NE	This study	HVSI+SNP
U6a7	U6a7a1	R22	Algeria	NWA	This study	HVSI+SNP
U6a7	U6a7a1	R25	Algeria	NWA	This study	HVSI+SNP
U6a7	U6a7a1a	FT19	Unknown	na	Familly Tree DNA	Full	DQ856317
U6a7	U6a7a1a	U6a7_FT4	Unknown	na	Familly Tree DNA	Full	DQ856317
U6a7	U6a7a1a	22 Italy	Italy	EUR	Olivieri et al. 2006	Full	EF064337
U6a7	U6a7a1a	I3	Poland	EUR	Pereira et al. 2010	Full	HQ651706
U6a7	U6a7a1a	FT20	Ukraine	EUR	Familly Tree DNA	Full	KC152580
U6a7	U6a7a1a	AE279	Tunisia	NWA	This study	HVSI+SNP
U6a7	U6a7a1a	C088	Morocco	NWA	This study	HVSI+SNP
U6a7	U6a7a2	MOR [Hp U6]	Morocco	NWA	Maca-Meyer et al. 2003	Full	AF382008	794A unscored	1193 unscored
U6a7	U6a7a2	20 Italy	Italy	EUR	Olivieri et al. 2006	Full	EF064335
U6a7	U6a7a2	B002	Morocco	NWA	This study	HVSI+SNP
U6a7	U6a7b	AE450	Tunisia	NWA	This study	Full	KC152555
U6a7	U6a7b1	CAN [236]	Canary Islands	NWA	Maca-Meyer et al. 2003	Full	AY275533
U6a7	U6a7b1	24 France	France	EUR	Olivieri et al. 2006	Full	EF064339
U6a7	U6a7b1	U6a_FT2	France	EUR	Familly Tree DNA	Full	FJ939330
U6a7	U6a7b1	FT22	France	EUR	Familly Tree DNA	Full	KC152581
U6a7	U6a7c	P3	Portugal	EUR	Pereira et al. 2010	Full	HQ651683
U6a7	U6a7c	AE113	Tunisia	NWA	This study	Full	KC152547
U6a7	U6a7c	C068	Morocco	NWA	This study	Full	KC152564
U6a7	U6a7c	AE366	Tunisia	NWA	This study	HVSI+SNP
U6a8	U6a8a	A090	Morocco	NWA	This study	Full	KC152541
U6a8	U6a8a1	AE363	Tunisia	NWA	This study	Full	KC152552
U6a8	U6a8a1	E062	Morocco	NWA	This study	HVSI+SNP
U6a8	U6a8b	F005	Morocco	NWA	This study	Full	KC152578
U6a8	U6a8b	AE432	Tunisia	NWA	This study	HVSI+SNP
U6b	U6b	SEW [540]	Senegal	WA	Maca-Meyer et al. 2003	Full	AY275529
U6b	U6b	GAL [1766]	Spain	EUR	Maca-Meyer et al. 2003	Full	AY275530
U6b	U6b	P2	Portugal	EUR	Pereira et al. 2010	Full	HQ651682
U6b	U6b	P7	Portugal	EUR	Pereira et al. 2010	Full	HQ651687
U6b	U6b	AE544	Tunisia	NWA	This study	Full	KC152558
U6b	U6b	Oma1487	Oman	NE	This study	HVSI+SNP
U6b1	U6b1a	25 Dominican Republic [39_U6b(Tor14)]	Domincan Republic	AMER	Olivieri et al. 2006	Full	AY882417
U6b1a	U6b1a	SE40	Canary Islands	NWA	Pereira et al. 2010	Full	HQ651677
U6b1a	U6b1a	SE81	Canary Islands	NWA	Pereira et al. 2010	Full	HQ651678
U6b1a	U6b1a	SE161	Canary Islands	NWA	Pereira et al. 2010	Full	HQ651680
U6b1	U6b1a	HSC4464	Unknown	na	Behar et al. 2012	Full	JQ704030
U6b1	U6b1a1	CAN [415]	Canary Islands	NWA	Maca-Meyer et al. 2003	Full	AY275528
U6b1	U6b1a1	26 Spain	Spain	EUR	Olivieri et al. 2006	Full	EF064340
U6b1a	U6b1a1	SE30	Canary Islands	NWA	Pereira et al. 2010	Full	HQ651676
U6b1a	U6b1a1	SE89	Canary Islands	NWA	Pereira et al. 2010	Full	HQ651679
U6b1	U6b1b	E037	Morocco	NWA	This study	Full	KC152567
U6b1	U6b1b1	AE187	Tunisia	NWA	This study	Full	KC152548
U6b1	U6b1b1	AE441	Tunisia	NWA	This study	HVSI+SNP
U6b1	U6b1b1	C047	Morocco	NWA	This study	HVSI+SNP
U6b1	U6b1b1	Cyp127	Cyprus	EUR	This study	HVSI+SNP
U6b1	U6b1b1	R3	Algeria	NWA	This study	HVSI+SNP
U6b2	U6b2	HSC4419	Spain	EUR	Behar et al. 2012	Full	JQ704008
U6b2	U6b2	AE029	Tunisia	NWA	This study	HVSI+SNP
U6b2	U6b2	AE030	Tunisia	NWA	This study	HVSI+SNP
U6b2	U6b2a	BMO [2812]	Morocco	NWA	Maca-Meyer et al. 2003	Full	AY275527	4062 unscored	12535 unscored	13637 unscored
U6b2	U6b2a	A057	Morocco	NWA	This study	Full	KC152539
U6b	U6b3	TC19	Portugal	EUR	Pereira et al. 2007	Full	FJ460538
U6b	U6b3	A129	Morocco	NWA	This study	Full	KC152543
U6b3	U6b3	AE473	Tunisia	NWA	This study	HVSI+SNP
U6c1	U6c1	CAN [183]	Canary Islands	NWA	Maca-Meyer et al. 2003	Full	AY275537	3688C unscored	13879 unscored
U6c1	U6c1	30 Italy	Italy	EUR	Olivieri et al. 2006	Full	EF064344
U6c1	U6c1	B032	Morocco	NWA	This study	Full	KC152561
U6c1	U6c1	AE452	Tunisia	NWA	This study	HVSI+SNP
U6c1	U6c1	C002	Morocco	NWA	This study	HVSI+SNP
U6c2	U6c2	BMO [167]	Morocco	NWA	Maca-Meyer et al. 2003	Full	AY275536
U6c2	U6c2	E039	Morocco	NWA	This study	Full	KC152568
U6c2	U6c2	C052	Morocco	NWA	This study	HVSI+SNP
U6d1	U6d1	P4	Portugal	EUR	Pereira et al. 2010	Full	HQ651684
U6d1	U6d1	F020	Morocco	NWA	This study	HVSI+SNP
U6d1	U6d1a	Sar 00343U	Sardinia	EUR	Fraumene et al. 2006	Full	DQ523663
U6d1	U6d1a	U6d_FT6	Unknown	na	Familly Tree DNA	Full	GU366066
U6d1	U6d1b	27 Italy	Italy	EUR	Olivieri et al. 2006	Full	EF064341
U6d1	U6d1b	28 Moro Berber	Morocco	NWA	Olivieri et al. 2006	Full	EF064342
U6d2	U6d2	29 Ethiopian jew	Ethiopia	EA	Olivieri et al. 2006	Full	EF064343
U6d2	U6d2	R008	Algeria	NWA	This study	Full	KC152592
U6d2	U6d2	R53	Algeria	NWA	This study	HVSI+SNP
U6d3	U6d3	P1	Portugal	EUR	Pereira et al. 2010	Full	HQ651681
U6d	U6d3	A085	Morocco	NWA	This study	Full	KC152540
